# Supplementary material for: Comparison of Antibody Isotype Response to Angiostrongylus cantonensis in Experimentally Infected Rats (Rattus norvegicus) Using Hawai’i 31 kDa Antigen in an Indirect ELISA
Source: Pathogens. 2023 Apr 21;12(4):625. doi: 10.3390/pathogens12040625 (PMC10144510; doi:10.3390/pathogens12040625)
Supplement: Supplementary file 1 [file pathogens-12-00625-s001.zip]

Archive with 1 entries (1 files):
- pathogens-2126086-supplementary.xlsx
