# Supplementary material for: Comparison of Antibody Isotype Response to Angiostrongylus cantonensis in Experimentally Infected Rats (Rattus norvegicus) Using Hawai’i 31 kDa Antigen in an Indirect ELISA
Source: Pathogens. 2023 Apr 21;12(4):625. doi: 10.3390/pathogens12040625 (PMC10144510; doi:10.3390/pathogens12040625)
Supplement: Supplementary file 1 [file pathogens-12-00625-s001.zip › pathogens-2126086-supplementary.xlsx]

## Sheet: Autofilter View
	Table S1. Details of sex, body weight, worm burden and lung condition upon necropsy, and antibody titers of individual rats within treatments
No.	Treatment	Animal ID Number	Sex	Pre-treatment Body Wt (4/19/18)	Post-euthanasia Body Wt (6/06/18)	No. of adult female worms	No. of adult male worms	Total No. of adult worms	Grandular right Lung	Mean Ab: IgG	Mean Ab: IgM	Mean Ab: IgA	Mean Ab: IgE
1	Unstained Live larvae	202	M	170	423	10	11	21	Yes	0.249667	0.323333	0.0636667	0.0538333
2	Unstained Live larvae	210	M	185	429	10	15	25	Yes	1.38433	2.5005	0.248333	0.242
3	Unstained Live larvae	302	F	150	242	10	7	17	Yes	0.295333	0.362333	0.134333	0.023
4	Unstained Live larvae	313	F	157	258	13	21	34	Yes	1.54933	1.02667	0.078	0.185667
5	Stained Live larvae	205	M	189	389	8	12	20	Yes	1.304	3.06917	0.160833	0.525
6	Stained Live larvae	215	M	163	364	2	7	9	Yes	1.5115	2.13867	1.085	0.394667
7	Stained Live larvae	218	M	183	437	11	25	36	Yes	0.278667	0.1745	0.1015	0.06
8	Stained Live larvae	310	F	150	237	11	11	22	Yes	1.85917	1.5165	0.311333	0.103833
9	Stained Live larvae	311	F	154	237	13	13	26	Yes	0.277	0.278333	0.0423333	0.095
10	Unstained Killed larvae	203	M	190	495	0	0	0	No	0.128667	0.379333	0.0803333	0.0926667
11	Unstained Killed larvae	204	M	167	403	0	0	0	No	0.132833	0.1255
12	Unstained Killed larvae	209	M	183	428	0	0	0	No	0.152	0.362167
13	Unstained Killed larvae	213	M	161	385	0	0	0	No	0.138167	0.1585
14	Unstained Killed larvae	214	M	187	429	0	0	0	No	0.125667	0.341833
15	Unstained Killed larvae	304	F	161	260	0	0	0	No	0.158333	0.15
16	Unstained Killed larvae	309	F	151	242	0	0	0	No	0.13	0.1485
17	Unstained Killed larvae	312	F	160	226	0	0	0	No	0.135833	0.289333	0.0363333	0.1905
18	Unstained Killed larvae	317	F	153	232	0	0	0	No	0.1325	0.2535
19	Unstained Killed larvae	319	F	144	216	0	0	0	No	0.162667	0.285167
20	Stained Killed larvae	207	M	191	478	0	0	0	No	0.134167	0.323833
21	Stained Killed larvae	208	M	183	459	0	0	0	No	0.134	0.440333	0.0796667	0.0778333
22	Stained Killed larvae	216	M	181	456	0	0	0	No	0.130667	0.18
23	Stained Killed larvae	219	M	186	407	0	0	0	No	0.137	0.0898333
24	Stained Killed larvae	220	M	175	417	0	0	0	No	0.138667	0.227167	0.0628333
25	Stained Killed larvae	303	F	136	221	0	0	0	No	0.130833	0.166
26	Stained Killed larvae	306	F	145	245	0	0	0	No	0.146833	0.359333
27	Stained Killed larvae	307	F	158	215	0	0	0	No	0.125167	0.394333
28	Stained Killed larvae	314	F	146	250	0	0	0	No	0.1045	0.1485
29	Stained Killed larvae	318	F	151	262	0	0	0	No	0.121167	0.322
35	Untreated larvae	211	M	184	489	0	0	0	No	0.174	0.264
36	Untreated larvae	217	M	181	421	0	0	0	No	0.117	0.256167	0.0513333	0.167667
37	Untreated larvae	301	F	152	232	0	0	0	No	0.129333	0.139667	0.026	0.100333
38	Untreated larvae	305	F	148	245	0	0	0	No	0.156333	0.256167
39	Untreated larvae	308	F	157	240	0	0	0	No	0.1285	0.355667
30	Control Water only	201	M	184	417	0	0	0	No	0.186333	0.154167	0.076
31	Control Water only	206	M	199	458	0	0	0	No	0.126833	0.167333	0.0786667
32	Control Water only	212	M	183	479	0	0	0	No	0.165	0.394	0.117333	0.204833
33	Control Water only	315	F	141	208	0	0	0	No	0.192333	0.195167	0.0346667	0.058
34	Control Water only	320	F	143	232	0	0	0	No	0.174	0.124	0.0588333	0.0753333
